# Supplementary material for: An Assessment of Health Behaviours in Primary Care Patients: A Cross-Sectional Study
Source: Healthcare (Basel). 2024 Jul 15;12(14):1405. doi: 10.3390/healthcare12141405 (PMC11275404; doi:10.3390/healthcare12141405)
Supplement: Supplementary file 1 [file healthcare-12-01405-s001.zip]

Archive with 1 entries (1 files):
- healthcare-3036382-supplementary.pdf
